# Supplementary material for: Evaluating the Properties of Ginger Protease-Degraded Collagen Hydrolysate and Identifying the Cleavage Site of Ginger Protease by Using an Integrated Strategy and LC-MS Technology
Source: Molecules. 2022 Aug 6;27(15):5001. doi: 10.3390/molecules27155001 (PMC9370692; doi:10.3390/molecules27155001)
Supplement: Supplementary file 1 [file molecules-27-05001-s001.zip]

Archive with 1 entries (1 files):
- molecules-1825374-supplementary.pdf
